# Supplementary material for: A simplified two-dimensional culture system supports meiotic progression during mouse spermatogenesis in vitro
Source: PLoS One. 2026 Feb 5;21(2):e0342007. doi: 10.1371/journal.pone.0342007 (PMC12875477; doi:10.1371/journal.pone.0342007)
Supplement: S1 Raw data — (XLSX) [file pone.0342007.s002.xlsx]

## Sheet: README
Dataset description for "raw data GFP positive rate"
This file contains the row-by-row raw dataset used to calculate GFP-positive rates
and GFP onset timing in 2-D culture experiments.
Column definitions:
-------------------
Age_dpp:
Age of donor mice at culture initiation (days postpartum, dpp).
Medium:
Culture condition. "APEL" = basal APEL medium; "BFT" = APEL supplemented
with BPE, FSH, and testosterone.
GFP_positive:
Presence of at least one Acr-GFP-positive cell in the well.
1 = GFP detected; 0 = no GFP detected.
GFP_onset_day:
Day (expressed in dpp-equivalent age) when GFP was first detected in the well.
NA = GFP was not detected during the observation period.
WellID:
Unique identifier assigned to each well. Each row corresponds to one
biologically independent well (biological replicate).
Notes:
- Each row represents one well derived from an independent dissociation.
- NA values remain unaltered to reflect true absence of signal.
- These data correspond to Figures 1D in the manuscript.

## Sheet: raw data
Age_dpp	Medium	GFP_positive	GFP_onset_day	WellID
9.5	APEL	0	NA	W1
9.5	BFT	1	22.5	W2
9.5	APEL	0	NA	W3
9.5	BFT	1	17.5	W4
8.5	APEL	0	NA	W5
8.5	BFT	1	23.5	W6
9.5	APEL	0	NA	W7
9.5	BFT	1	22.5	W8
10.5	APEL	0	NA	W9
10.5	BFT	1	20.5	W10
2.5	APEL	0	NA	W11
2.5	BFT	0	NA	W12
8.5	APEL	1	21.5	W13
8.5	BFT	1	21.5	W14
6.5	APEL	1	27.5	W15
6.5	BFT	1	19.5	W16
2.5	APEL	0	NA	W17
2.5	BFT	0	NA	W18
9.5	APEL	0	NA	W19
9.5	BFT	1	23.5	W20
5.5	APEL	1	16.5	W21
5.5	BFT	1	16.5	W22
7.5	APEL	1	22.5	W23
7.5	BFT	1	18.5	W24
6.5	BFT	1	21.5	W25
9.5	APEL	0	NA	W26
9.5	BFT	1	15.5	W27
9.5	APEL	0	NA	W28
9.5	BFT	0	NA	W29
2.5	APEL	1	14.5	W30
2.5	BFT	1	NA	W31
2.5	APEL	0	NA	W32
2.6	BFT	1	23.5	W33
6.5	APEL	1	17.5	W34
6.5	BFT	1	17.5	W35
5.5	APEL	0	NA	W36
5.5	BFT	1	22.5	W37
2.5	APEL	1	21.5	W38
2.5	BFT	1	15.5	W39
2.5	APEL	1	14.5	W40
2.5	BFT	1	14.5	W41
8.5	APEL	0	NA	W42
8.5	BFT	0	NA	W43
7.5	APEL	1	17.5	W44
7.5	BFT	1	17.5	W45
7.5	APEL	1	17.5	W46
7.5	BFT	1	17.5	W47
2.5	APEL	0	NA	W48
2.5	BFT	0	NA	W49
5.5	APEL	1	23.5	W50
5.5	BFT	1	23.5	W51
9.5	APEL	0	NA	W52
9.5	BFT	0	NA	W53
