# Supplementary material for: A simplified two-dimensional culture system supports meiotic progression during mouse spermatogenesis in vitro
Source: PLoS One. 2026 Feb 5;21(2):e0342007. doi: 10.1371/journal.pone.0342007 (PMC12875477; doi:10.1371/journal.pone.0342007)
Supplement: S2 Raw data — (XLSX) [file pone.0342007.s003.xlsx]

## Sheet: README
Dataset description for "raw data GFP onset timing"
This file contains the row-by-row raw dataset used to calculate GFP onset timing
in 2-D culture experiments.
Column definitions:
Age_dpp:
Age of donor mice at culture initiation (days postpartum, dpp).
Medium:
Culture condition. "APEL" = basal APEL medium; "BFT" = APEL supplemented
with BPE, FSH, and testosterone.
GFP_onset_day:
Day (expressed in dpp-equivalent age) when GFP was first detected in the well.
NA = GFP was not detected during the observation period.
Notes:
- Each row represents one well derived from an independent dissociation.
- NA values remain unaltered to reflect true absence of signal.
- These data correspond to Figure 1F in the manuscript.

## Sheet: raw data
Age / Medium	GFP onset
2.5-6.5 APEL	14.5
2.5-6.5 APEL	21.5
2.5-6.5 APEL	14.5
2.5-6.5 APEL	16.5
2.5-6.5 APEL	23.5
2.5-6.5 APEL	27.5
2.5-6.5 APEL	17.5
2.5-6.5 BFT	23.5
2.5-6.5 BFT	15.5
2.5-6.5 BFT	14.5
2.5-6.5 BFT	16.5
2.5-6.5 BFT	22.5
2.5-6.5 BFT	23.5
2.5-6.5 BFT	19.5
2.5-6.5 BFT	21.5
2.5-6.5 BFT	17.5
7.5-8.5 APEL	22.5
7.5-8.5 APEL	17.5
7.5-8.5 APEL	17.5
7.5-8.5 APEL	21.5
7.5-8.5 BFT	18.5
7.5-8.5 BFT	17.5
7.5-8.5 BFT	17.5
7.5-8.5 BFT	23.5
7.5-8.5 BFT	21.5
9.5-10.5 APEL	NA
9.5-10.5 APEL	NA
9.5-10.5 APEL	NA
9.5-10.5 APEL	NA
9.5-10.5 APEL	NA
9.5-10.5 APEL	NA
9.5-10.5 APEL	NA
9.5-10.5 APEL	NA
9.5-10.5 BFT	22.5
9.5-10.5 BFT	17.5
9.5-10.5 BFT	22.5
9.5-10.5 BFT	23.5
9.5-10.5 BFT	15.5
9.5-10.5 BFT	20.5
