# Supplementary material for: A simplified two-dimensional culture system supports meiotic progression during mouse spermatogenesis in vitro
Source: PLoS One. 2026 Feb 5;21(2):e0342007. doi: 10.1371/journal.pone.0342007 (PMC12875477; doi:10.1371/journal.pone.0342007)
Supplement: S3 Raw data — (XLSX) [file pone.0342007.s004.xlsx]

## Sheet: README
Dataset description for "raw data nuclear spread analysis"
This file contains the row-by-row raw dataset used to quantify meiotic prophase I stages
in nuclear spread analyses.
Column definitions:
Condition:
Sample source. "In vivo", "Organ culture", or "2-D culture".
Stage:
Assigned meiotic prophase I stage based on SCP3 and SCP1 immunostaining.
Stages include leptotene, zygotene, pachytene, aberrant pachytene, and diplotene.
Notes:
- Each row represents one nucleus evaluated by nuclear spread analysis.
- Meiotic staging criteria are described in the Materials and Methods section.
- These data correspond to Figure 3E in the manuscript.

## Sheet: raw data
Fig. 3. Distribution of meiotic prophase I stages in spermatocytes derived from 7.5 dpp testes after 21 days of 2-D cell culture or organ culture, compared with age-matched in vivo testes (28 dpp).
		leptotene	zygotene	aberrant pachytene	pachytene	diplotene	number of counted nuclei
	in vivo	45	77	3	227	105	457
	organ culture	54	110	28	152	27	365
	cell culture	85	146	99	88	0	418
